# Supplementary material for: Numerical study on the stress and deformation behavior of buried PE pipeline exposed to stacking load
Source: PLoS One. 2025 Sep 26;20(9):e0329551. doi: 10.1371/journal.pone.0329551 (PMC12469261; doi:10.1371/journal.pone.0329551)
Supplement: S1 File — (XLSX) [file pone.0329551.s001.xlsx]

## Sheet: Sheet1
Fig.3a-Buried depth of 0.3 m				Fig. 4-Buried depth of 0.6 m					Fig. 7 Stress of DN32 PE pipeline with the buried depth of 0.8 m									Fig.8a-1500kPa				Fig. 9a-DN32
Stacking load	deformation of PE pipeline			Horizontal position	Upper deformation	Lower deformation	Diameter change			1000kPa	1500kPa	2000kPa	2500kPa	3000kPa	5000kPa	7000kPa		Horizontal position	Upper stress	Lower stress		Buried depth	1000kPa	2000kPa	3000kPa	5000kPa	7000kPa
	Calculated data	Experimented data		0	0	0	0		0	0	0	0	0	0	0	0		0	0	0		0.6	1100.85	1492.02	1898.61	2730.36	3572.44
8.92949	0	0		1	0.0305	0.03039	0.000109349		1	36.3745	50.0379	59.5607	69.9845	96.5825	121.063	158.075		1	50.0379	45.45		0.8	407.771	556.845	731.258	1092.34	1459.64
15.3999	1			2	0.03252	0.03226	0.000266702		2	70.8819	124.115	172.187	220.492	331.096	699.209	912.892		2	124.115	117.189		1	393.438	490.89	499.809	796.838	1005.22
16.6361	1.2			3	0.0331	0.0327	0.000402488		3	107.575	270.634	361.278	451.997	609.666	1092.34	1459.64		3	270.634	225.238		1.5	285.071	323.258	362.676	443.889	527.045
17.3727	1.9			4	0.03253	0.03226	0.00026954		4	77.2857	125.862	163.849	205.656	265.578	475.909	645.187		4	125.862	103.347		2	248.966	253.661	259.971	301.907	344.52
17.7379	2.3			5	0.03051	0.03039	0.000111562		5	40.9716	43.2913	49.1668	57.2379	99.6764	273.496	308.329		5	43.2913	47.4484
19.103	3.7			6	0	0	0		6	0	0	0	0	0	0	0		6	0	0
20.8622	5.4	6																				Fig. 9b-DN40
22.5817	7.5			Fig. 4-Buried depth of 0.8 m																		Buried depth	1000kPa	2000kPa	3000kPa	5000kPa	7000kPa
23.4325	8.8			Horizontal position	Upper deformation	Lower deformation	Diameter change											Fig.8b-2500kPa				0.6	1460.23	1976.47	2238.96	2503.15	4642.62
24.6556	10.1			0	0	0	0											Horizontal position	Upper stress	Lower stress		0.8	542.763	694.588	771.572	1161.49	1476.26
25.7233	11.1			1	0.03126	0.03098	0.000285124											0	0	0		1	358.339	460.027	512.074	700.455	993.559
30.0745	15.7	15		2	0.03478	0.03401	0.000771484											1	69.9845	62.8836		1.5	382.297	410.534	426.618	521.566	609.345
34.0546	21			3	0.03688	0.03562	0.00125											2	220.492	213.117		2	274.773	287.115	293.637	329.181	360.432
38.5389	26.8			4	0.0348	0.03402	0.000778576											3	451.997	374.468
42.8221	32.8	32		5	0.03125	0.03097	0.000281368											4	205.656	173.901
47.1879	38.6			6	0	0	0											5	57.2379	66.8848		Fig. 9c-DN50
51.9556	45																	6	0	0		Buried depth	1000kPa	2000kPa	3000kPa	5000kPa	7000kPa
56.5508	50.1			Fig. 4-Buried depth of 1.0 m																		0.6	658.739	996.074	1336.04	2018.54	2702.31
59.7436	53			Horizontal position	Upper deformation	Lower deformation	Diameter change															0.8	529.197	732.041	939.319	1359.04	1781.6
60.4572	53	50		0	0	0	0											Fig.8c-5000kPa				1	519.728	595.11	672.624	881.819	1125.09
				1	0.03094	0.03074	0.000199392											Horizontal position	Upper stress	Lower stress		1.5	353.651	380.088	407.041	496.704	597.409
Fig.3b-Buried depth of 0.8 m				2	0.03388	0.03331	0.000562306											0	0	0		2	363.68	383.765	404.683	448.546	494.511
Stacking load	deformation of PE pipeline			3	0.03531	0.03442	0.000897559											1	121.063	346.54
	Calculated data	Experimented data		4	0.03387	0.03331	0.000558666											2	699.209	813.248
1.21279	0	0		5	0.03094	0.03074	0.000203111											3	1092.34	1009.22		Fig. 9d-DN63
14.3074	2.04			6	0	0	0											4	475.909	583.688		Buried depth	1000kPa	2000kPa	3000kPa	5000kPa	7000kPa
19.3517	2.58																	5	273.496	344.197		0.6	864.417	901.023	955.94	1398.98	1738.95
24.437	3.09	3		Fig. 4-Buried depth of 1.5 m														6	0	0		0.8	657.256	766.077	892.766	1176.07	1479.98
30.9951	3.82			Horizontal position	Upper deformation	Lower deformation	Diameter change															1	540.866	591.041	672.765	864.144	1075.93
37.9749	4.65			0	0	0	0											Fig.8d-7000kPa				1.5	540.866	490.43	508.424	546.156	591.938
46.1942	5.53	5.5		1	0.03176	0.03133	0.000431136											Horizontal position	Upper stress	Lower stress		2	574.602	573.404	572.283	570.273	568.574
57.1401	6.5	6.5		2	0.03614	0.03502	0.00112											0	0	0
				3	0.03913	0.03733	0.0018											1	158.075	392.109
				4	0.03616	0.03503	0.00113											2	912.892	1034.11		Fig. 9e-DN75
				5	0.03176	0.03133	0.000434638											3	1459.64	1314.79		Buried depth	1000kPa	2000kPa	3000kPa	5000kPa	7000kPa
				6	0	0	0											4	645.187	735.864		0.6	800.414	791.602	895.317	1339.34	1731.06
																		5	308.329	390.054		0.8	642.366	692.538	823.078	1107.63	1407.52
				Fig. 4-Buried depth of 2.0 m														6	0	0		1	650.246	699.03	751.62	865.4	987.306
				Horizontal position	Upper deformation	Lower deformation	Diameter change															1.5	645.383	657.156	670.515	701.619	737.939
				0	0	0	0															2	622.341	623.751	625.482	629.892	635.546
				1	0.03025	0.03018	7.31332e-05
				2	0.03187	0.03173	0.00014147
				3	0.03212	0.03192	0.000194324															Fig. 9f-DN110
				4	0.03187	0.03173	0.000140884															Buried depth	1000kPa	2000kPa	3000kPa	5000kPa	7000kPa
				5	0.03025	0.03018	7.3074e-05															0.6	1113.09	1189.33	1341.82	1444.53	1652.86
				6	0	0	0															0.8	1088.76	1147.79	1209.58	1339.86	1477.1
																						1	1058.99	1100.08	1142.31	1229.69	1320.33
																						1.5	1041.38	1055.54	1069.81	1098.63	1127.79
																						2	923.343	927.47	952.639	965.154	977.744
																						Fig. 9g-DN160
																						Buried depth	1000kPa	2000kPa	3000kPa	5000kPa	7000kPa
																						0.6	1819.83	1822.03	1824.38	1852.26	2043.3
																						0.8	1609.54	1652.74	1696	1782.72	1869.68
																						1	1546.75	1579.8	1612.95	1679.5	1746.36
																						1.5	1470.48	1479.16	1493.21	1522.91	1552.65
																						2	1443.86	1450.62	1457.4	1470.95	1484.51
